# Supplementary material for: Paenibacillus–Pseudomonas Consortium Improves Barley Performance with Minimal Impact on Native Rhizobacterial Community
Source: Microorganisms. 2026 Feb 18;14(2):488. doi: 10.3390/microorganisms14020488 (PMC12943435; doi:10.3390/microorganisms14020488)
Supplement: Supplementary file 1 [file microorganisms-14-00488-s001.zip]

Archive with 1 entries (1 files):
- microorganisms-4127177-supplementary.pdf
